# Supplementary material for: Different Dimensions of the Home Food Environment May Be Associated with the Body Mass Index of Older Adults: A Cross-Sectional Survey Conducted in Beijing, China
Source: Nutrients. 2024 Jan 18;16(2):289. doi: 10.3390/nu16020289 (PMC10821192; doi:10.3390/nu16020289)
Supplement: Supplementary file 1 [file nutrients-16-00289-s001.zip]

Archive with 1 entries (1 files):
- nutrients-2686859-supplementary.pdf
